# Supplementary material for: miR-489 Confines Uncontrolled Estrogen Signaling through a Negative Feedback Mechanism and Regulates Tamoxifen Resistance in Breast Cancer
Source: Int J Mol Sci. 2022 Jul 22;23(15):8086. doi: 10.3390/ijms23158086 (PMC9331933; doi:10.3390/ijms23158086)
Supplement: Supplementary file 1 [file ijms-23-08086-s001.zip]

Archive with 1 entries (1 files):
- ijms-1813608-supplementary.pdf
